# Supplementary material for: Whole genome sequencing in ROHHAD trios proved inconclusive: what’s beyond?
Source: Front Genet. 2023 Aug 7;14:1031074. doi: 10.3389/fgene.2023.1031074 (PMC10440434; doi:10.3389/fgene.2023.1031074)
Supplement: Supplementary file 1 [file Table2.xlsx]

## Sheet: S2_table2_detail
Table S2. Detailed information related to variants reported in table 2
inheritance	sample_id	chr:pos:ref:alt (Hg38)	genotype (sample,dad,mom)	gnomad_popmax_af	gnomad_nhomalt	gene	highest_impact	depths(sample,dad,mom)	allele_balance(sample,dad,mom)	gene_impact_transcript	cDNA_position	CDS_position	Protein_position	Amino_acids
denovo	156A	chr1:237885510:G:T	1,0,0	-1	-1	ZP4	stop_gained	35,39,26	0.628571,0,0	ZP4/stop_gained/ENST00000611898	1328	1041	347	Y/*
	156A	chr2:223998343:C:T	1,0,0	-1	-1	SERPINE2	splice_acceptor	33,42,33	0.484848,0,0	SERPINE2/splice_acceptor_variant/ENST00000447280	-	-	-	-
	203A	chr2:53714549:C:T	1,0,0	0.0000619521	0	ASB3	missense	34,32,32	0.441176,0,0	ASB3/missense_variant/ENST00000263634	961	815	272	R/Q
	203A	chr2:108298564:TAGAG:T	1,0,0	-1	-1	SULT1C2	splice_acceptor	19,16,9	0.210526,0,0	SULT1C2/splice_acceptor_variant&coding_sequence_variant/ENST00000326853	-	-	-	-
compound heterozygous	156A	chr3:184824692:A:T	1,1,0	0.00537385	1	VPS8	missense	27,35,21	0.592593,0.514286,0	VPS8/missense_variant/ENST00000625842	208	60	20	E/D
	156A	chr3:184930527:G:A	1,0,1	0.00838058	0	VPS8	missense	47,51,42	0.531915,0,0.5	VPS8/missense_variant/ENST00000625842	3005	2857	953	E/K
	156A	chr6:31271339:G:A	1,1,0	0.00417537	3	HLA-C	missense	11,8,12	0.636364,0.75,0	HLA-C/missense_variant/ENST00000376228	374	353	118	T/I
	156A	chr6:31271830:G:A	1,0,1	0.00882968	1	HLA-C	missense	31,17,21	0.483871,0,0.571429	HLA-C/missense_variant/ENST00000376228	133	112	38	R/W
	156A	chr6:32641373:C:G	1,1,0	0.00172414	0	HLA-DQA1	missense	41,53,34	0.512195,0.471698,0	HLA-DQA1/missense_variant/ENST00000343139	199	146	49	T/S
	156A	chr6:32641456:T:C	1,0,1	0.000315259	0	HLA-DQA1	missense	29,48,28	0.448276,0,0.392857	HLA-DQA1/missense_variant/ENST00000343139	282	229	77	F/L
	156A	chr8:8702666:G:A	1,1,0	0.00518865	3	CLDN23	missense	23,38,20	0.565217,0.421053,0	CLDN23/missense_variant/ENST00000519106	730	268	90	A/T
	156A	chr8:8703044:G:A	1,0,1	0.0000309981	0	CLDN23	missense	16,27,29	0.5625,0,0.655172	CLDN23/missense_variant/ENST00000519106	1108	646	216	D/N
	156A	chr10:49524091:G:A	1,1,0	0.00117509	0	ERCC6	missense	36,34,25	0.527778,0.558824,0	ERCC6/missense_variant/ENST00000355832	1513	1339	447	R/W
	156A	chr10:49530832:G:A	1,0,1	0.000986842	0	ERCC6	missense	33,34,42	0.484848,0,0.571429	ERCC6/missense_variant/ENST00000355832	605	431	144	T/M
	156A	chr13:32185103:G:A	1,0,1	0.0000774329	0	FRY	missense	28,19,18	0.464286,0,0.444444	FRY/missense_variant/ENST00000542859	3296	3274	1092	A/T
	156A	chr13:32231282:T:C	1,1,0	0.00229358	0	FRY	missense	42,42,32	0.5,0.714286,0	FRY/missense_variant/ENST00000542859	5531	5509	1837	F/L
	156A	chr13:32239736:A:G	1,1,0	0.00360892	0	FRY	missense	41,58,40	0.365854,0.465517,0	FRY/missense_variant/ENST00000542859	6564	6542	2181	K/R
	156A	chr16:20359441:C:T	1,1,0	0.0028547	0	PDILT	missense	35,46,36	0.571429,0.608696,0	PDILT/missense_variant/ENST00000302451	1882	1633	545	V/I
	156A	chr16:20362577:G:A	1,0,1	0.00594814	3	PDILT	missense	24,27,34	0.416667,0,0.5	PDILT/missense_variant/ENST00000302451	1492	1243	415	P/S
	156A	chr19:42407465:T:C	1,1,0	0.000356501	0	LIPE	missense	27,25,35	0.703704,0.6,0	LIPE/missense_variant/ENST00000244289	2085	1846	616	S/G
	156A	chr19:42407691:G:A	1,0,1	-1	-1	LIPE	missense	33,24,38	0.454545,0,0.394737	LIPE/missense_variant/ENST00000244289	1996	1757	586	T/M
	203A	chr2:108293729:T:G	1,1,0	-1	-1	SULT1C2	missense	30,43,25	0.5,0.488372,0	SULT1C2/missense_variant/ENST00000326853	515	62	21	L/R
	203A	chr2:108298564:TAGAG:T	1,0,0	-1	-1	SULT1C2	splice_acceptor	19,16,9	0.210526,0,0	SULT1C2/splice_acceptor_variant&coding_sequence_variant/ENST00000326853	-	-	-	-
	203A	chr8:7333131:G:T	1,0,1	-1	-1	USP17L1	stop_gained	39,63,42	0.384615,0,0.452381	USP17L1/stop_gained/ENST00000529559	745	745	249	E/*
	203A	chr8:7333305:A:C	1,0,1	-1	-1	USP17L1	missense	38,64,34	0.315789,0,0.470588	USP17L1/missense_variant/ENST00000529559	919	919	307	M/L
	203A	chr8:7333378:A:G	1,1,0	0.00143903	9	USP17L1	missense	43,66,47	0.302326,0.227273,0	USP17L1/missense_variant/ENST00000529559	992	992	331	H/R
	203A	chr9:386403:G:T	1,0,1	-1	-1	DOCK8	missense	39,70,34	0.307692,0,0.5	DOCK8/missense_variant/ENST00000432829	2963	2851	951	A/S
	203A	chr9:429832:G:A	1,1,0	0.000015489	0	DOCK8	missense	20,39,40	0.65,0.435897,0	DOCK8/missense_variant/ENST00000432829	4716	4604	1535	R/K
	203A	chr15:85579534:C:T	1,1,0	0.00393701	0	AKAP13	missense	35,34,26	0.485714,0.588235,0	AKAP13/missense_variant/ENST00000361243	1547	1466	489	P/L
	203A	chr15:85730698:A:G	1,1,0	-1	-1	AKAP13	missense	21,35,33	0.571429,0.457143,0	AKAP13/missense_variant/ENST00000361243	7366	7285	2429	I/V
	203A	chr15:85743705:G:A	1,0,1	0.000340642	0	AKAP13	missense	25,42,36	0.48,0,0.583333	AKAP13/missense_variant/ENST00000361243	8365	8284	2762	E/K
	203A	chr19:1003293:G:A	1,1,0	0.00428952	0	GRIN3B	missense	38,63,30	0.5,0.428571,0	GRIN3B/missense_variant/ENST00000234389	609	590	197	R/Q
	203A	chr19:1008168:GC:G	1,0,1	0.0000619751	0	GRIN3B	frameshift	29,39,30	0.689655,0,0.333333	GRIN3B/frameshift_variant/ENST00000234389	-	-	-	-
recessive	156A	chr6:32641436:G:A	2,1,1	0.00257732	0	HLA-DQA1	missense	32,47,31	1,0.489362,0.451613	HLA-DQA1/missense_variant/ENST00000343139	262	209	70	R/Q
	156A	chr6:32641444:G:C	2,1,1	0.00127503	0	HLA-DQA1	missense	27,48,29	1,0.395833,0.413793	HLA-DQA1/missense_variant/ENST00000343139	270	217	73	E/Q
	156A	chr6:32641445:A:T	2,1,1	0.00135296	0	HLA-DQA1	missense	27,48,30	1,0.395833,0.4	HLA-DQA1/missense_variant/ENST00000343139	271	218	73	E/V
	156A	chr6:32641450:A:C	2,1,1	0.000324044	0	HLA-DQA1	missense	29,48,30	1,0.4375,0.4	HLA-DQA1/missense_variant/ENST00000343139	276	223	75	S/R
	156A	chr6:32641454:A:G	2,1,1	0.00048844	0	HLA-DQA1	missense	29,48,28	1,0.4375,0.392857	HLA-DQA1/missense_variant/ENST00000343139	280	227	76	K/R
	156A	chr6:32641487:G:C	2,1,1	0.00376506	20	HLA-DQA1	missense	24,48,35	1,0.4375,0.514286	HLA-DQA1/missense_variant/ENST00000343139	313	260	87	R/T
	156A	chr6:32641494:G:C	2,1,1	0.00439122	25	HLA-DQA1	missense	23,43,35	1,0.44186,0.542857	HLA-DQA1/missense_variant/ENST00000343139	320	267	89	M/I
	156A	chr6:32641501:G:C	2,1,1	0.000101331	0	HLA-DQA1	missense	22,39,35	1,0.410256,0.628571	HLA-DQA1/missense_variant/ENST00000343139	327	274	92	A/P
	156A	chr6:32641502:C:T	2,1,1	0.0000981162	0	HLA-DQA1	missense	22,39,35	1,0.410256,0.628571	HLA-DQA1/missense_variant/ENST00000343139	328	275	92	A/V
	156A	chr6:32641535:A:C	2,1,1	0.00425532	18	HLA-DQA1	missense	22,37,37	1,0.405405,0.648649	HLA-DQA1/missense_variant/ENST00000343139	361	308	103	Y/S
	156A	chr6:32641564:C:T	2,1,1	0.00641026	32	HLA-DQA1	splice_region	24,37,27	1,0.351351,0.555556	HLA-DQA1/splice_region_variant&intron_variant/ENST00000343139	-	-	-	-
	156A	chr9:130099504:C:T	2,1,1	0.00238501	0	GPR107	missense	23,25,21	1,0.64,0.52381	GPR107/missense_variant/ENST00000372406	1418	911	304	T/I
	156A	chr10:5159949:G:GTCTCCTTGATTCTATTACAAGCATACTCATAACAGCAAGT	2,0,0	0.00206264	0	AKR1C8P	frameshift	11,23,21	1,0,0	AKR1C8P/frameshift_variant/ENST00000648824	559	513	171	F/LLAVMSMLVIESRRX
	203A	chr5:38485869:T:C	2,1,1	0.003469	0	LIFR	missense	20,30,22	1,0.566667,0.590909	LIFR/missense_variant/ENST00000453190	2779	2447	816	D/G
	203A	chr14:74723299:T:C	2,1,1	0.00380841	0	FCF1	missense	33,25,32	1,0.44,0.59375	FCF1/missense_variant/ENST00000341162	374	320	107	M/T
