# Supplementary material for: Whole genome sequencing in ROHHAD trios proved inconclusive: what’s beyond?
Source: Front Genet. 2023 Aug 7;14:1031074. doi: 10.3389/fgene.2023.1031074 (PMC10440434; doi:10.3389/fgene.2023.1031074)
Supplement: Supplementary file 2 [file Table3.xlsx]

## Sheet: S3_table3_detail
Table S3. Detailed information related to variants reported in table 3
sample	CHROM	POS	REF	ALT	FILTER	DP	Cases	Controls	FORMAT	proband	mother	father	Allele	Consequence	IMPACT	SYMBOL	Gene	Feature_type	Feature	CCDS	ENSP	SpliceAI_pred_DP_AG	SpliceAI_pred_DP_AL	SpliceAI_pred_DP_DG	SpliceAI_pred_DP_DL	SpliceAI_pred_DS_AG	SpliceAI_pred_DS_AL	SpliceAI_pred_DS_DG	SpliceAI_pred_DS_DL	SpliceAI_pred_SYMBOL
156A	chr2	223998343	C	T	PASS	101	0,1,1	0,0,0	GT:AD:AF	0/1:17,16	0/0:33,0	0/0:42,0	T	splice_acceptor_variant	HIGH	SERPINE2	ENSG00000135919	Transcript	ENST00000447280	CCDS46525.1	ENSP00000415786	-2	-1	-4	-14	01:24:00	1	0	0	SERPINE2
156A	chr2	227340384	A	G	PASS	69	0,1,1	0,0,0	GT:AD:AF	0/1:14,2	0/0:19,12	0/0:27,0	G	splice_region_variant & intron_variant	LOW	MFF	ENSG00000168958	Transcript	ENST00000353339	CCDS2465.1	ENSP00000302037	-4	-15	28	-4	0	0	0.8	01:23:00	MFF
203A	chr1	25834614	TCA	T	PASS	57	0,1,1	0,0,0	GT:AD:AF	0/1:9,4	0/0:20,8	0/0:14,3	-	intron_variant	MODIFIER	AUNIP	ENSG00000127423	Transcript	ENST00000538789	CCDS72731.1	ENSP00000443647	-2	-25	-38	-2	0.54	0	0	0	AUNIP
203A	chr7	35245801	A	C	PASS	55	0,1,1	0,0,0	GT:AD:AF	0/1:22,5	0/0:19,0	0/0:13,0	C	intron_variant	MODIFIER	TBX20	ENSG00000164532	Transcript	ENST00000408931	CCDS43568.1	ENSP00000386170	37	-4	0	26	0	0	0.68	0.07	TBX20
203A	chr20	34746930	T	A	PASS	30	0,1,1	0,0,0	GT:AD:AF	0/1:2,5	0/0:7,5	0/0:2,0	A	splice_acceptor_variant	HIGH	NCOA6	ENSG00000198646	Transcript	ENST00000374796	CCDS13241.1	ENSP00000363929	-10	-2	-24	-10	0.99	0.99	0	0	NCOA6
203A	chr21	45898905	A	G	PASS	93	0,1,1	0,0,0	GT:AD:AF	0/1:15,11	0/0:23,6	0/0:29,9	G	intron_variant	MODIFIER	PCBP3	ENSG00000183570	Transcript	ENST00000400314	CCDS42974.2	ENSP00000383168	-17	2	-17	2	0.27	0.73	0	0	PCBP3
