# Supplementary material for: Whole genome sequencing in ROHHAD trios proved inconclusive: what’s beyond?
Source: Front Genet. 2023 Aug 7;14:1031074. doi: 10.3389/fgene.2023.1031074 (PMC10440434; doi:10.3389/fgene.2023.1031074)
Supplement: Supplementary file 4 [file Table4.xlsx]

## Sheet: S4_table4_CNV
Table S4. Annotation of DeNovo CNV detected in the two ROHHAD patients under study
ROHHAD # 156
SV_ chrom	SV_start	SV_end	SV_ length	SV_ type	Gene_name	Tx	Tx_start	Tx_end	Overlapped_tx_length	Overlapped_CDS_ length	Overlapped_CDS_ percent	Location	OMIM_ phenotype	DGV
1	186906835	186914382	-7547	<DEL>	PLA2G4A	NM_024420	186828948	186988981	7547	180	8	intron5-intron7	1
1	3914435	3921019	-6584	<DEL>	LINC01134	NR_024455	3900403	3915447	1012	0	0	exon4-txEnd
1	10791150	10792151	-1001	<DEL>	CASZ1	NM_001079843	10636605	10796646	1001	0	0	intron1-intron1
1	196437836	196438836	-1000	<DEL>	KCNT2	NM_001287819	196225780	196608440	1000	0	0	intron8-intron8	2
1	152580394	152582537	-2143	<DEL>	LCE3D	NM_032563	152579380	152580516	122	0	0	txStart-intron1		dgv420n100
2	236357940	236359446	-1506	<DEL>	IQCA1	NM_001270585	236324146	236503697	1506	0	0	intron15-intron15
3	121646532	121647795	-1263	<DEL>	HCLS1	NM_001292041	121631398	121660903	1263	130	9	intron3-intron4
3	123604380	123610495	-6115	<DEL>	MYLK	NM_053031	123610048	123620548	447	0	0	exon3-txEnd	3
3	123604380	123610495	-6115	<DEL>	MYLK-AS1	NR_038266	123585512	123630819	6115	0	0	intron1-intron1
6	32589158	32591685	-2527	<DEL>	HLA-DRB1	NM_001243965	32578769	32589836	678	100	12	txStart-intron1		dgv1106e199
7	82214732	82225642	-10910	<DEL>	CACNA2D1	NM_000722	81946443	82443777	10910	0	0	intron3-intron3
9	37806304	37824533	-18229	<DEL>	DCAF10	NM_001286810	37800553	37867668	18229	114	9	intron1-intron2
10	18552097	18573219	21122	<DUP>	NSUN6	NM_001351115	18545560	18651587	21122	0	0	intron8-intron8
10	71213054	71218098	-5044	<DEL>	UNC5B	NM_001244889	71212569	71302862	5044	10	0	exon1-intron1
10	71213054	71218098	-5044	<DEL>	UNC5B-AS1	NR_038453	71217223	71218228	875	0	0	exon1-txEnd
15	98355719	98363587	-7868	<DEL>	LINC02351	NR_146567	98323432	98420998	7868	0	0	intron1-intron1
16	71798251	71825027	-26776	<DEL>	AP1G1	NM_001030007	71729001	71808834	10583	0	0	txStart-intron1
16	65318232	65320246	-2014	<DEL>	LINC00922	NR_027755	65284498	65576300	2014	0	0	intron7-intron7
21	45643250	45644250	-1000	<DEL>	PCBP3	NM_001348238	45643724	45942450	526	0	0	txStart-intron1
1) Gastrointestinal ulceration, recurrent, with dysfunctional platelets, 618372; 2) Developmental and epileptic encephalopathy 57, 617771; 3) Aortic aneurysm, familial thoracic 7, 613780, Megacystis-microcolon-intestinal hypoperistalsis syndrome, 249210
ROHHAD # 203
SV_ chrom	SV_start	SV_end	SV_ length	SV_ type	Gene_name	Tx	Tx_start	Tx_end	Overlapped_tx_length	Overlapped_CDS_ length	Overlapped_CDS_ percent	Location	OMIM_ phenotype	DGV	Cosmic_ID
1	66278822	66318689	39867	<DUP>	PDE4B	NM_001037341	65792509	66374579	39867	0	0	intron7-intron7			1434489;2035658;2146886;2688460;2709467;995521;995522
1	110870132	110883193	13061	<DUP>	CD53	NM_001040033	110871198	110899936	11995	0	0	txStart-intron2			100773;344541;354570;388138;461036;5058;575619
1	111587159	111630826	43667	<DUP>	LINC01160	NR_034126	111599006	111608318	9312	0	0	txStart-txEnd
1	111587159	111630826	43667	<DUP>	RAP1A	NM_001370216	111542008	111716695	43667	0	0	intron1-intron1			258175;403072;410848;461038
1	111587159	111630826	43667	<DUP>	LOC107985184	NR_160737	111617613	111620398	2785	0	0	txStart-txEnd
1	153919119	153991552	72433	<DUP>	MIR6737	NR_106795	153962350	153962420	70	0	0	txStart-txEnd
1	153919119	153991552	72433	<DUP>	GATAD2B	NM_020699	153804726	153922972	3853	0	0	txStart-intron1	1
1	153919119	153991552	72433	<DUP>	RPS27	NM_001030	153990761	153992155	791	115	45	txStart-intron2	2
1	160426219	160474455	48236	<DUP>	VANGL2	NM_020335	160400563	160428670	2451	0	0	exon8-txEnd	3
1	160511290	160802668	291378	<DUP>	SLAMF6	NM_001184714	160485035	160523255	11965	49	4	txStart-intron1
1	172347542	172399966	52424	<DUP>	DNM3	NM_001136127	171841497	172412717	52424	629	37	intron16-intron19			726874;726875;726876;726877;726878;942843
1	181019593	181155399	135806	<DUP>	STX6	NM_005819	180972724	181022870	3277	35	4	txStart-intron1
1	198596081	198643788	47707	<DUP>	PTPRC	NM_080921	198638967	198757476	4821	73	2	txStart-intron2	4
1	198931715	198939715	8000	<DUP>	MIR181A1HG	NR_040073	198808002	198937429	5714	0	0	txStart-intron1
1	206764732	206818138	53406	<DUP>	IL19	NM_153758	206770772	206842978	47366	112	17	txStart-intron2			1048934;1068921;1626004;2198543;2635266;676626
1	207426181	207463399	37218	<DUP>	CR2	NM_001006658	207454327	207489892	9072	58	1	txStart-intron1	5
1	221706122	221841833	135711	<DUP>	LINC01655	NR_125989	221827665	221840666	13001	0	0	txStart-txEnd
1	221706122	221841833	135711	<DUP>	DUSP10	NM_007207	221701423	221742089	35967	1155	79	txStart-exon3			727298;727299;994518
2	64521424	64543433	22009	<DUP>	AFTPH	NM_203437	64524304	64593004	19129	0	0	txStart-intron1
2	64521424	64543433	22009	<DUP>	LOC101927402	NR_136167	64522188	64524155	1967	0	0	txStart-txEnd
2	64521424	64543433	22009	<DUP>	MIR4434	NR_039633	64525512	64525565	53	0	0	txStart-txEnd
2	68359062	68475562	116500	<DUP>	APLF	NM_173545	68467584	68580162	7978	96	6	txStart-intron1
2	70082743	70143665	60922	<DUP>	LINC01816	NR_024444	70124035	70125316	1281	0	0	txStart-txEnd
2	70082743	70143665	60922	<DUP>	PCBP1-AS1	NR_033872	69962262	70087015	4272	0	0	txStart-intron3
2	143125337	143159351	34014	<DUP>	ARHGAP15	NM_018460	143129418	143768352	29933	165	11	txStart-intron2			679811;713013;735577;735578
2	156329600	156343633	14033	<DUP>	FLJ46875	NR_147695	156336571	156342120	5549	0	0	txStart-txEnd
2	156329600	156343633	14033	<DUP>	NR4A2	NM_006186	156324436	156332721	3121	586	32	txStart-exon3
2	161065921	161186235	120314	<DUP>	TANK	NM_133484	161136954	161204979	49281	99	27	txStart-intron2
2	168454058	168637116	183058	<DUP>	MIR4774	NR_039933	168582942	168583018	76	0	0	txStart-txEnd
2	168454058	168637116	183058	<DUP>	CERS6	NM_001256126	168456271	168775134	180845	465	39	txStart-intron4			1721253;2217217;735798;813563;993372;993373;993374
2	181300915	181315558	14643	<DUP>	LINC01934	NR_130784	181123836	181399553	14643	0	0	intron3-intron3
2	181300915	181315558	14643	<DUP>	MIR4437	NR_039637	181305592	181305652	60	0	0	txStart-txEnd
2	181577336	181599027	21691	<DUP>	CERKL	NM_201548	181536673	181657105	21691	0	0	intron2-intron2	6
2	213003202	213057570	54368	<DUP>	IKZF2	NM_016260	212999700	213150437	54368	1442	91	intron3-exon8			1660327;1741778;1867237
2	213064570	213137243	72673	<DUP>	IKZF2	NM_001371275	212999700	213150437	72673	0	0	intron3-intron3			2353664;781141
2	224917751	224959153	41402	<DUP>	DOCK10	NM_001290263	224765089	224947049	29298	225	3	txStart-intron2			993452
3	16503364	16522420	19056	<DUP>	RFTN1	NM_015150	16315844	16513699	10335	0	0	txStart-intron1			124150
3	105793148	105872018	78870	<DUP>	CBLB	NM_001321786	105655460	105868381	75233	503	16	txStart-intron3			337985
3	111537059	111549320	12261	<DUP>	CD96	NM_001318889	111542196	111607080	7124	418	34	txStart-intron2	7
3	112112285	112138083	25798	<DUP>	C3orf52	NM_001171747	112086334	112118226	5941	357	47	intron3-txEnd
3	112112285	112138083	25798	<DUP>	MIR567	NR_030292	112112800	112112898	98	0	0	txStart-txEnd
3	112112285	112138083	25798	<DUP>	TBILA	NR_157393	112133422	112135359	1937	0	0	txStart-txEnd
3	112479016	112531158	52142	<DUP>	BTLA	NM_001085357	112463965	112499472	20456	403	55	txStart-intron2			680729
3	114448937	114460958	12021	<DUP>	ZBTB20-AS5	NR_121661	114453592	114520132	7366	0	0	txStart-intron1
3	114448937	114460958	12021	<DUP>	ZBTB20	NM_001164347	114314499	114624206	12021	0	0	intron2-intron2	8
3	121994385	122107338	112953	<DUP>	CD86	NM_175862	122055361	122121136	51977	703	71	txStart-intron4			808796
3	121994385	122107338	112953	<DUP>	ILDR1	NM_001199799	121987322	122022247	27862	646	39	txStart-intron5	9
3	143968812	143979078	10266	<DUP>	DIPK2A	NM_173552	143971822	143992368	7256	657	50	txStart-intron1
3	152190957	152214053	23096	<DUP>	LOC101928166	NR_136178	152159463	152205429	14472	0	0	txStart-intron1
3	152228305	152335294	106989	<DUP>	MBNL1	NM_001376819	152243631	152465780	91663	267	20	txStart-intron4
3	152228305	152335294	106989	<DUP>	MBNL1-AS1	NR_027037	152262615	152269626	7011	0	0	txStart-txEnd
3	156663809	156693387	29578	<DUP>	TIPARP-AS1	NR_027954	156673170	156675713	2543	0	0	txStart-txEnd
3	156663809	156693387	29578	<DUP>	TIPARP	NM_015508	156674589	156706768	18798	917	46	txStart-intron2
3	191319928	191345952	26024	<DUP>	UTS2B	NM_198152	191267167	191330536	10608	0	0	txStart-intron2
3	191319928	191345952	26024	<DUP>	CCDC50	NM_174908	191329393	191398659	16559	49	5	txStart-intron1	10
4	18008743	18029367	20624	<DUP>	LCORL	NM_001365660	17841198	18021875	13132	154	15	txStart-intron1
4	26855009	26889074	34065	<DUP>	STIM2	NM_001169117	26860840	27025381	28234	151	8	txStart-intron1
4	26855009	26889074	34065	<DUP>	STIM2-AS1	NR_134673	26859623	26860599	976	0	0	txStart-txEnd
4	36206342	36353728	147386	<DUP>	LOC439933	NR_122079	36244115	36274215	30100	0	0	txStart-txEnd
4	36206342	36353728	147386	<DUP>	ARAP2	NM_015230	36066003	36244514	38172	1487	29	txStart-intron6			742322
4	42625880	42657552	31672	<DUP>	ATP8A1	NM_001105529	42408374	42657105	31225	164	4	txStart-intron2			402758;742442
4	48167167	48277896	110729	<DUP>	TEC	NM_003215	48135782	48269838	102671	671	35	txStart-intron7	11		1005539;1005540;1011591;1015016;2131350;2218884;2276161;2672259;512367;516978;742565
4	78607946	78669451	61505	<DUP>	ANXA3	NM_005139	78551769	78610445	2499	60	6	intron12-txEnd
4	78607946	78669451	61505	<DUP>	LINC01094	NR_038303	78645993	78684501	23458	0	0	txStart-intron3
4	78743539	78783341	39802	<DUP>	BMP2K	NM_017593	78776349	78879969	6992	178	8	txStart-intron1
4	102493438	102567349	73911	<DUP>	LOC105377621	NR_136202	102418601	102502486	9048	0	0	txStart-intron1
4	102493438	102567349	73911	<DUP>	NFKB1	NM_001382626	102501358	102617302	65991	407	13	txStart-intron7	12
4	143334151	143423268	89117	<DUP>	MIR3139	NR_036091	143343459	143343535	76	0	0	txStart-txEnd
4	143334151	143423268	89117	<DUP>	GAB1	NM_002039	143336875	143474565	86393	367	17	txStart-intron2	13		1005079;1009540;1018062;1018578;1018670;1019073;1019075;1032948;741584;741585;88365
4	159005479	159207886	202407	<DUP>	MIR3688-1	NR_037459	159128801	159128894	93	0	0	txStart-txEnd
4	159005479	159207886	202407	<DUP>	C4orf45	NM_152543	158893133	159035229	29750	64	11	txStart-intron1			2096774
4	159005479	159207886	202407	<DUP>	RAPGEF2	NM_001351724	159104050	159360173	103836	197	3	txStart-intron3	14		484103
4	159005479	159207886	202407	<DUP>	MIR3688-2	NR_039963	159128804	159128891	87	0	0	txStart-txEnd
4	184305004	184427000	121996	<DUP>	LINC02363	NR_040108	184341030	184353977	12947	0	0	txStart-txEnd
4	184305004	184427000	121996	<DUP>	IRF2	NM_002199	184387729	184474550	39271	963	91	intron2-txEnd			277629
4	184305004	184427000	121996	<DUP>	LINC02362	NR_125933	184365560	184382306	16746	0	0	txStart-txEnd
5	95006217	95106491	100274	<DUP>	MCTP1	NM_001002796	94705536	95081866	75649	175	7	txStart-intron2			280937;914808;914822;943578;943623;984639
5	95914976	95966577	51601	<DUP>	LOC101929710	NR_130776	95962000	96631085	4577	0	0	txStart-intron1
5	95914976	95966577	51601	<DUP>	ELL2	NM_012081	95885097	95961851	46875	317	16	txStart-intron3
5	96868715	96978219	109504	<DUP>	LNPEP	NM_005575	96936079	97037512	42140	19	0	txStart-intron1			715927
5	100891182	100910592	19410	<DUP>	ST8SIA4	NM_005668	100806932	100903282	12100	245	22	txStart-intron2			681657;683679
5	103252478	103270653	18175	<DUP>	MACIR	NM_001377283	103258373	103278372	12280	0	0	txStart-intron2
5	126958158	127034052	75894	<DUP>	MARCHF3	NM_178450	126867713	127030558	72400	0	0	txStart-intron1			698810;743348;743349;743350;743351
5	142997791	143061132	63341	<DUP>	ARHGAP26	NM_001135608	142770376	143229007	63341	431	18	intron11-intron17	15		1404469
5	143342686	143364091	21405	<DUP>	NR3C1	NM_001018074	143277930	143435512	21405	0	0	intron2-intron2	16		743549
5	143398675	143439701	41026	<DUP>	NR3C1	NM_001018074	143277930	143435512	36837	1184	50	txStart-intron2	16		302791;303350;33919;33920;34158;34160;34163;40207;743550
5	151055990	151159640	103650	<DUP>	TNIP1	NM_001252390	151029944	151087685	31695	627	32	txStart-intron6			40210;410686;410825;413050;416471;416848;444220;444403;533743
5	160395558	160509113	113555	<DUP>	MIR146A	NR_029701	160485351	160485450	99	0	0	txStart-txEnd
5	160395558	160509113	113555	<DUP>	MIR3142	NR_036095	160474401	160474483	82	0	0	txStart-txEnd
5	160395558	160509113	113555	<DUP>	MIR3142HG	NR_132748	160468250	160487426	19176	0	0	txStart-txEnd
5	160395558	160509113	113555	<DUP>	ZBED8	NM_001303251	160393147	160400097	4539	0	0	txStart-intron2
6	15241203	15422149	180946	<DUP>	JARID2-AS1	NR_120502	15247814	15248696	882	0	0	txStart-txEnd
6	15241203	15422149	180946	<DUP>	JARID2	NM_004973	15246068	15522042	176081	323	8	txStart-intron3			1330905;1706337;2651019;699312;699313;699314;699315;699316;721937;745036
6	32939600	32977478	37878	<DUP>	HLA-DMB	NM_002118	32934635	32941028	1428	55	6	txStart-intron1
6	32939600	32977478	37878	<DUP>	BRD2	NM_005104	32968593	32981500	8885	1237	51	txStart-exon8			20284;25431;287010;316989;325479;326706;326880;326914;326916;387181;388039;388128;448751;449100;449111;449113;501693;502068;580281;583129
6	41066949	41077968	11019	<DUP>	NFYA	NM_002505	41072973	41102403	4995	0	0	txStart-intron1
6	69857048	69876529	19481	<DUP>	COL19A1	NM_001858	69866555	70212467	9974	0	0	txStart-intron1
6	72615594	72696743	81149	<DUP>	KCNQ5	NM_001160130	72622063	73198853	74680	398	14	txStart-intron1	17		410301;453515
6	72615594	72696743	81149	<DUP>	KCNQ5-IT1	NR_120503	72630494	72678558	48064	0	0	txStart-txEnd			410301
6	116362627	116412871	50244	<DUP>	LOC100287467	NR_148944	116367424	116371719	4295	0	0	txStart-txEnd
6	116362627	116412871	50244	<DUP>	DSE	NM_001322939	116369818	116444861	43053	473	49	txStart-intron2	18
6	134999232	135017503	18271	<DUP>	HBS1L	NM_001145158	134960382	135054822	18271	109	5	intron3-intron4			116006;744852;744853
6	142807815	142957919	150104	<DUP>	HIVEP2	NM_006734	142751468	142945176	137361	0	0	txStart-intron2	19		382717;382718;540993;744938;984706;985291;985293;985294;988580;991697
6	149314347	149345352	31005	<DUP>	TAB2	NM_001292035	149217925	149411607	31005	0	0	intron2-intron2	20
7	18494837	18538868	44031	<DUP>	HDAC9	NM_001204144	18086824	18668843	44031	63	3	intron3-intron4			746572;746573
7	20183536	20253283	69747	<DUP>	LOC100506098	NR_134567	20217576	20221699	4123	0	0	txStart-txEnd
7	20183536	20253283	69747	<DUP>	MACC1	NM_182762	20134655	20217384	33848	0	0	txStart-intron1			406340;701414
7	20296473	20333947	37474	<DUP>	ITGB8	NM_002214	20330899	20415754	3048	127	5	txStart-intron1
7	20296473	20333947	37474	<DUP>	LOC101927769	NR_110117	20296707	20311712	15005	0	0	txStart-txEnd
7	20296473	20333947	37474	<DUP>	LOC101927811	NR_110119	20328300	20331762	3462	0	0	txStart-txEnd
7	24885412	24992071	106659	<DUP>	OSBPL3	NM_015550	24796540	24980178	94766	96	3	txStart-intron2			1004303;1008475;1011634;1011994;1013530;1013568;1015478;1253695;2724005;296259;551326;701484;701485;701486;701487;725936;919236
7	30276294	30347917	71623	<DUP>	LOC105375218	NR_136267	30247428	30286085	9791	0	0	txStart-intron1
7	30276294	30347917	71623	<DUP>	ZNRF2	NM_147128	30284596	30367689	63321	565	77	txStart-intron2			701544;701545;705312;705317
7	30276294	30347917	71623	<DUP>	MIR550A1	NR_030319	30289793	30289890	97	0	0	txStart-txEnd
7	30276294	30347917	71623	<DUP>	MIR550B1	NR_037513	30289793	30289890	97	0	0	txStart-txEnd
7	38167742	38186346	18604	<DUP>	STARD3NL	NM_001363339	38178244	38230669	8102	0	0	txStart-intron1
7	77121061	77179803	58742	<DUP>	FAM185BP	NR_146190	77081654	77122289	1228	0	0	txStart-intron1
7	77121061	77179803	58742	<DUP>	CCDC146	NM_020879	77122614	77295204	57189	156	5	txStart-intron2			702208;812153;984981
7	92794263	92841770	47507	<DUP>	CDK6-AS1	NR_110086	92836482	92917187	5288	0	0	txStart-intron1
7	92794263	92841770	47507	<DUP>	CDK6	NM_001145306	92604920	92836573	42310	233	23	txStart-intron2	21
7	117005796	117019036	13240	<DUP>	ST7	NM_001369602	117014911	117230176	4125	13	0	txStart-intron1
7	120393371	120422164	28793	<DUP>	KCND2	NM_012281	120273174	120750335	28793	0	0	intron1-intron1			1002534;700545
8	71819553	71866985	47432	<DUP>	MSC-AS1	NR_033652	71843122	72056312	23863	0	0	txStart-intron2
8	98728097	98749581	21484	<DUP>	STK3	NM_001256313	98454630	98825671	21484	115	10	intron3-intron4			747628
8	100379182	100563336	184154	<DUP>	MIR4471	NR_039681	100382762	100382845	83	0	0	txStart-txEnd
8	125148314	125232647	84333	<DUP>	NSMCE2	NM_001349487	125091822	125182572	34258	317	66	intron3-txEnd	22
8	127176979	127232531	55552	<DUP>	CASC19	NR_120364	127187785	127197627	9842	0	0	txStart-txEnd
8	127176979	127232531	55552	<DUP>	CCAT1	NR_108049	127207381	127219268	11887	0	0	txStart-txEnd
8	127299496	127309846	10350	<DUP>	CASC8	NR_117100	127289675	127482139	10350	0	0	intron5-intron5
8	127299496	127309846	10350	<DUP>	CASC21	NR_117099	127244636	127392631	10350	0	0	intron1-intron1
8	129545886	129556360	10474	<DUP>	CCDC26	NR_130918	129351693	129575018	10474	0	0	intron1-intron1
9	3470616	3494241	23625	<DUP>	RFX3	NM_001282116	3218296	3526001	23625	0	0	intron1-intron1
9	5435431	5638698	203267	<DUP>	PLGRKT	NM_018465	5357970	5437925	2494	0	0	txStart-intron2
9	5435431	5638698	203267	<DUP>	RIC1	NM_001135920	5629106	5769674	9592	144	4	txStart-intron1	23
9	20612671	20699014	86343	<DUP>	FOCAD-AS1	NR_121601	20683301	20684750	1449	0	0	txStart-txEnd
9	20612671	20699014	86343	<DUP>	FOCAD	NM_017794	20658308	20995955	40706	0	0	txStart-intron3			198950;532920;890414;890430;890434
9	20612671	20699014	86343	<DUP>	MLLT3	NM_004529	20341668	20622499	9828	193	11	txStart-intron2
9	37178771	37238706	59935	<DUP>	ZCCHC7	NM_001289119	37120471	37358148	59935	0	0	intron2-intron2			748003;748004;748275;748298;748319;748338;822159
9	100053405	100113805	60400	<DUP>	ERP44	NM_015051	99979187	100099000	45595	170	13	txStart-intron3
9	100053405	100113805	60400	<DUP>	INVS	NM_014425	100099242	100302175	14563	106	3	txStart-intron2	24
10	61937234	62022353	85119	<DUP>	ARID5B	NM_032199	61901698	62096944	85119	457	12	intron2-intron4			677262
10	91189239	91222608	33369	<DUP>	PCGF5	NR_046435	91163011	91227960	33369	0	0	intron1-intron1
10	95754512	95843496	88984	<DUP>	ENTPD1	NM_001164178	95755651	95877266	87845	449	28	txStart-intron4	25		677388;677389;677390;710080
10	95754512	95843496	88984	<DUP>	ENTPD1-AS1	NR_038444	95753205	96090235	88984	0	0	intron4-exon6			677388;677389;677390;710080
10	110499030	110505030	6000	<DUP>	DUSP5	NM_004419	110497906	110511531	6000	149	12	intron1-intron2
10	110838461	110928430	89969	<DUP>	PDCD4-AS1	NR_026932	110868889	110870904	2015	0	0	txStart-txEnd
10	110838461	110928430	89969	<DUP>	RBM20	NM_001134363	110644335	110839468	1007	0	0	exon14-txEnd	26
10	110838461	110928430	89969	<DUP>	SHOC2	NM_001324336	110919369	111013667	9061	0	0	txStart-intron1	27
10	110838461	110928430	89969	<DUP>	MIR4680	NR_039828	110898089	110898155	66	0	0	txStart-txEnd
11	34987354	35186729	199375	<DUP>	LOC100507144	NR_120528	35132649	35138032	5383	0	0	txStart-txEnd
11	34987354	35186729	199375	<DUP>	CD44	NM_001202557	35139170	35223319	47559	367	41	txStart-intron3	28		1615081;1840738;2186288;2496639;2587023;2594455;335254;687317;73359;922444
11	34987354	35186729	199375	<DUP>	PDHX	NM_001135024	34916129	34996128	8774	324	22	intron9-txEnd	29
11	34987354	35186729	199375	<DUP>	SNORD164	NR_145794	35162949	35163010	61	0	0	txStart-txEnd
11	65471402	65512003	40601	<DUP>	MASCRNA	NR_144569	65506116	65506174	58	0	0	txStart-txEnd
11	65471402	65512003	40601	<DUP>	TALAM1	NR_145459	65499311	65507432	8121	0	0	txStart-txEnd
11	65471402	65512003	40601	<DUP>	MALAT1	NR_002819	65497737	65506512	8775	0	0	txStart-txEnd
11	96185000	96296705	111705	<DUP>	MAML2	NM_032427	95976599	96343195	111705	0	0	intron1-intron1	30		1005167;1010826;1012142;1101435;1105095;1156363;1212759;132385;132386;1348853;1399432;1416924;1431329;1448752;1510363;1574967;1619196;1655234;1757338;1831337;1832470;1892987;1960254;2076269;2151069;2174675;...
11	102519201	102621226	102025	<DUP>	MMP20	NM_004771	102576833	102625332	44393	1326	91	intron1-txEnd	31		1008736;1013035;1014753;1016932;1017230;1017232;1018740;2181458;2195142;2229658;677434;686710;686711;710089;83221;84490
11	110068577	110102022	33445	<DUP>	ZC3H12C	NM_033390	110093391	110171841	8631	21	0	txStart-intron1			729160
11	118433882	118449259	15377	<DUP>	KMT2A	NM_001197104	118436491	118526832	12768	432	3	txStart-intron1	32		686913
12	9643718	9674517	30799	<DUP>	CLEC2D	NM_001004419	9669712	9699552	4805	61	10	txStart-intron1
12	9643718	9674517	30799	<DUP>	LOC105369728	NR_157802	9647012	9647988	976	0	0	txStart-txEnd
12	9643718	9674517	30799	<DUP>	LOC374443	NR_046450	9617283	9658414	14696	0	0	intron1-txEnd
12	9865092	9874149	9057	<DUP>	CLEC2B	NM_005127	9852368	9869859	4767	0	0	txStart-intron1
12	11784116	11842227	58111	<DUP>	ETV6	NM_001987	11649673	11895377	58111	165	12	intron2-intron3	33		942442;990868
12	26700277	26762391	62114	<DUP>	ITPR2	NM_002223	26335351	26833194	62114	788	9	intron2-intron9	34		507898
12	89923133	89963247	40114	<DUP>	LINC02399	NR_135019	89947692	89949726	2034	0	0	txStart-txEnd
12	92027954	92082000	54046	<DUP>	LINC01619	NR_046159	91984975	92141713	54046	0	0	intron1-intron1
12	92349005	92507606	158601	<DUP>	CLLU1	NR_027932	92421530	92431002	9472	0	0	txStart-txEnd
12	92349005	92507606	158601	<DUP>	CLLU1-AS1	NR_144319	92420085	92432999	12914	0	0	txStart-txEnd
12	92349005	92507606	158601	<DUP>	LINC02397	NR_144532	92466678	92483947	17269	0	0	txStart-txEnd
13	30370238	30377911	7673	<DUP>	LINC00426	NR_024464	30340265	30373914	3676	0	0	txStart-intron2
13	40967077	41024633	57556	<DUP>	ELF1	NM_001370330	40931923	41061386	57556	72	3	intron1-intron2			731596
13	46551351	46688814	137463	<DUP>	LRCH1	NM_001164211	46553169	46744898	135645	950	41	txStart-intron6			1474001;2527438;262167;262168;514890;731613
13	48392537	48595809	203272	<DUP>	LINC00462	NR_051983	48576973	48580901	3928	0	0	txStart-txEnd
13	48392537	48595809	203272	<DUP>	RB1	NM_000321	48303750	48481890	89353	1092	39	intron17-txEnd	35		1007833;1013063;1013064;1013065;1033572;1065319;1070306;1107076;1157184;1157714;1213364;1247981;1272687;1348836;1410262;1502089;1513461;1589948;1625278;1633046;1644564;1652164;1681713;1716716;1740471;1751517;...
13	48973609	48983609	10000	<DUP>	FNDC3A	NM_001079673	48975911	49209779	7698	0	0	txStart-intron1
13	50067793	50085352	17559	<DUP>	DLEU1	NR_002605	50082168	50107218	3184	0	0	txStart-intron1
13	50067793	50085352	17559	<DUP>	DLEU2	NR_152566	49982548	50125541	17559	0	0	intron1-intron5
13	77289634	77348874	59240	<DUP>	MYCBP2	NM_015057	77044656	77327094	37460	378	2	txStart-intron2
13	77692041	77752803	60762	<DUP>	MIR3665	NR_037438	77698011	77698116	105	0	0	txStart-txEnd
13	77692041	77752803	60762	<DUP>	SLAIN1	NM_001242868	77697686	77764229	55117	1258	70	txStart-intron4			689811
13	79382204	79408018	25814	<DUP>	RBM26	NM_001366735	79318867	79406255	24051	71	2	txStart-intron1
13	79382204	79408018	25814	<DUP>	RBM26-AS1	NR_038991	79406308	79424333	1710	0	0	txStart-intron1
14	22458240	22533848	75608	<DUP>	LOC105370401	NR_148361	22379404	22482959	24719	0	0	txStart-intron2		dgv598e212
14	30606351	30625408	19057	<DUP>	SCFD1	NM_016106	30622318	30735850	3090	61	3	txStart-intron1
14	30606351	30625408	19057	<DUP>	G2E3	NM_001308097	30559122	30620061	13710	803	40	intron10-txEnd			141645;191825;239571
14	51842538	51886492	43954	<DUP>	GNG2	NM_001243773	51860611	51969795	25881	0	0	txStart-intron2
14	57483047	57503236	20189	<DUP>	CCDC198	NM_001283056	57469299	57493857	10810	393	38	txStart-intron3			201828
14	68208271	68218471	10200	<DUP>	RAD51B	NM_001321819	67819778	68471676	10200	0	0	intron7-intron7
14	68218471	68342418	123947	<DUP>	RAD51B	NM_001321819	67819778	68471676	123947	97	9	intron7-intron8			1220272;1348661;1506704;1629468;1962207;403431;510781;690085;690086;690087;690088;711423;732282;794780
14	68366835	68411186	44351	<DUP>	RAD51B	NM_001321819	67819778	68471676	44351	0	0	intron8-intron8
14	105895067	106011447	-116380	<DEL>	ADAM6	NR_002224	105969728	105972269	2541	0	0	txStart-txEnd		dgv423e199
14	105895067	106011447	-116380	<DEL>	FAM30A	NR_026800	105917978	105932642	14664	0	0	txStart-txEnd		dgv423e199
15	63472435	63540401	67966	<DUP>	USP3	NM_006537	63504592	63594633	35809	284	18	txStart-intron3
15	85379424	85445946	66522	<DUP>	AKAP13	NM_006738	85380602	85749355	65344	0	0	txStart-intron1
15	85379424	85445946	66522	<DUP>	MIR7706	NR_106993	85380595	85380662	67	0	0	txStart-txEnd
16	27362118	27433506	71388	<DUP>	IL21R	NM_181079	27402173	27452042	31333	115	6	txStart-intron3	36		669157
16	27362118	27433506	71388	<DUP>	IL4R	NM_000418	27313973	27364778	2660	1579	63	intron10-txEnd	37		26455;343809;345578;582479
17	31307838	31322842	15004	<DUP>	NF1	NM_000267	31094926	31377677	15004	0	0	intron35-intron35	38		316349
17	31307838	31322842	15004	<DUP>	EVI2B	NM_006495	31303769	31314054	6216	0	0	txStart-intron1
17	36071263	36221582	150319	<DUP>	CCL18	NM_002988	36064271	36072032	769	0	0	exon3-txEnd		esv2762388
17	39752630	39828742	76112	<DUP>	IKZF3	NM_001257408	39757718	39864312	71024	1367	95	intron2-txEnd			103799;1145989;422276;45331;45332;500748;622553;666040;679254;691990;712261;83499;83500;84383;84790;919019
18	49157962	49172500	14538	<DUP>	DYM	NM_001353210	49036386	49460645	14538	103	5	intron13-intron14	39
18	55239442	55336816	97374	<DUP>	TCF4	NM_001243234	55222184	55321841	82399	870	56	txStart-intron8	40		692845;784968
18	63073437	63302398	228961	<DUP>	BCL2	NM_000633	63123345	63319769	179053	135	18	intron2-txEnd	41		1003967;1004602;1010151;1019211;136513;1434859;1494654;1885906;211323;237564;474054;528367;552922;576651;576652;579262
19	2593855	2634021	40166	<DUP>	GNG7	NM_052847	2511218	2702694	40166	0	0	intron2-intron2
19	2593855	2634021	40166	<DUP>	MIR7850	NR_107004	2630714	2630793	79	0	0	txStart-txEnd
19	10401175	10432663	31488	<DUP>	CDC37	NM_007065	10391132	10403542	2367	102	8	txStart-intron1
19	10401175	10432663	31488	<DUP>	MIR1181	NR_031592	10403457	10403538	81	0	0	txStart-txEnd
19	10401175	10432663	31488	<DUP>	PDE4A	NM_001111307	10420537	10469630	12126	320	12	txStart-intron1
21	15048629	15056629	8000	<DUP>	NRIP1	NM_003489	14961234	15065000	8000	0	0	intron1-intron1	42
22	41916999	41952053	35054	<DUP>	MIR378I	NR_039760	41923221	41923297	76	0	0	txStart-txEnd
1) GAND syndrome, 615074; 2) Diamond-Blackfan anemia 17, 617409; 3) Neural tube defects, 182940; 4) Severe combined immunodeficiency, T cell-negative, B-cell/natural killer-cell positive, 608971 - (Hepatitis C virus, susceptibility to), 609532; 5) Immunodeficiency, common variable, 7, 614699 - (Systemic lupus erythematosus, susceptibility to), 610927; 6) Retinitis pigmentosa 26, 608380; 7) C synd…
legenda etichette (marta aggiungi)
Legend:
schematic representation of the AnnotSV annotation reporting, for each CNV, the genomic position (SV_chrom, SV_start, SV_end), the lengh in bps (SV_lenght), if is a deletion <DEL> or a duplication <DUP> (SV_type), gene name, the ID of the transcript (Tx), the genomic position of the transcript (Tx_start, Tx_end), the number of bps of the CNV that overlap with the transcript (Overlapped_tx_length)…
